# Supplementary material for: The Ty1 Retrotransposon Restriction Factor p22 Targets Gag
Source: PLoS Genet. 2015 Oct 9;11(10):e1005571. doi: 10.1371/journal.pgen.1005571 (PMC4599808; doi:10.1371/journal.pgen.1005571)
Supplement: S1 File — The alignment displayed in S1 Fig provided in ClustalW format. (CLUSTALW) [file pgen.1005571.s010.clustalw]

CLUSTAL 2.1 multiple sequence alignment


tr|E7QAR3|E7QAR3_YEASB      ----------------------------------------MESQQLSNYP 10
tr|E7M1V0|E7M1V0_YEASV      ----------------------------------------MESHQLSNYP 10
sp|P08405|TY1A_YEASX        ----------------------------------------MESQQLSQHS 10
sp|Q04215|YM13A_YEAST       ----------------------------------------MESQQLSQHS 10
tr|B3LGB3|B3LGB3_YEAS1      ----------------------------------------MESQQLSQHS 10
tr|A6ZMW2|A6ZMW2_YEAS7      ----------------------------------------MESQQLSQHS 10
sp|Q12391|YN11A_YEAST       ----------------------------------------MESQQLSQHS 10
tr|Q8TG21|Q8TG21_LACKL      ----------------------------------------MESQQLSQYS 10
tr|H0GRI7|H0GRI7_SACCK      ----------------------------------------METQQLSQDS 10
tr|J6EC84|J6EC84_SACK1      ----------------------------------------METQQLSQDS 10
Ty2-917                     ----------------------------------------MESQQLSQNS 10
tr|A6ZSJ3|A6ZSJ3_YEAS7      MMIIIFIELCRIADSLLWIPKSSRRTSSTFYIPNIIALLKMESQQLSQNS 50
sp|Q12439|YO21A_YEAST       ----------------------------------------MESQQLSQNS 10
tr|E7QAW3|E7QAW3_YEASB      ----------------------------------------MESQQLXQNS 10
tr|H0GQJ0|H0GQJ0_SACCK      ----------------------------------------MESQQLXQNS 10
tr|E7KGD1|E7KGD1_YEASA      ----------------------------------------MESQQLHQN- 9
                                                                    **::** :  

tr|E7QAR3|E7QAR3_YEASB      X-LSHGSACASVTSKEVHTNQDPLDVSASKIQEYDKASTKANSQQTTTPA 59
tr|E7M1V0|E7M1V0_YEASV      H-ISHGSACASVTSKEVHTNQDPLDVSASKIQEYDKASTKANSQQTTTPA 59
sp|P08405|TY1A_YEASX        P-NSHGSACASVTSKEVHTNQDPLDVSASKTEECEKASTKANSQQTTTPA 59
sp|Q04215|YM13A_YEAST       P-ISHGSACASVTSKEVQTTQDPLDISASKTEECEKVSTQANSQQPTTPL 59
tr|B3LGB3|B3LGB3_YEAS1      P-ISHGSACASVTSKEVQTTQDPLDISASKTEECEKVFTQANSQQPTTPP 59
tr|A6ZMW2|A6ZMW2_YEAS7      P-ISHGSACASVTSKEVHTNQDPLDVSASKIQEYDKASTKANSQQTTTPA 59
sp|Q12391|YN11A_YEAST       P-ISHGSACASVTSKEVHTNQDPLDVSASKIQEYDKASTKANSQQTTTPA 59
tr|Q8TG21|Q8TG21_LACKL      P-ISHGSACASVTSKEVHTNQDPLDVSASKFDEYENNSTKASSQPEETPV 59
tr|H0GRI7|H0GRI7_SACCK      N-NHYGCACASVTSRGV---QDPLVAPAFQLQESDEDSNKVKSQLTTTPG 56
tr|J6EC84|J6EC84_SACK1      N-NHHGCACASVTSRGV---QDPLVAPAFQLQESDEDSNKVKSQSTTTPG 56
Ty2-917                     P-NLHGSAYASVTSKEVPSNQDPLAVSASNLPEFDRDSTKVNSQQETTPG 59
tr|A6ZSJ3|A6ZSJ3_YEAS7      P-TLHGSAYASVTSKEVPSNQDPLAVPASNLPEFDRDSTKVNSQQEKTPG 99
sp|Q12439|YO21A_YEAST       P-TFHGSAYASVTSKEVPSNQDPLAVSASNLPEFDRDSTKVNSQQETTPG 59
tr|E7QAW3|E7QAW3_YEASB      PNSLHGSAXASVTSKEVPSNQDPLAVSASNLPEFDRDSTKVNSQQETTPG 60
tr|H0GQJ0|H0GQJ0_SACCK      PHSXHGSAYASVTSKEVPSNQDPLAVSASNLPEFDRDSTKVNSQQETTPG 60
tr|E7KGD1|E7KGD1_YEASA      PRSLHGSAYASVTSKEVPSNQDPLAVSASNLPEFDRDSTKVNSQQETTPG 59
                                :*.* *****: *   ****  .* :  * :.  .:..**   ** 

tr|E7QAR3|E7QAR3_YEASB      SSAVPENPHHASPQPASVPPPQNGPYPQQCMMTQNQANPSGWSFYGHPSM 109
tr|E7M1V0|E7M1V0_YEASV      SSAVPENPHHASPQPASVPPPQNGPYPQQCMMTQNQANPSGWSFYGHPSM 109
sp|P08405|TY1A_YEASX        SSAVPENPHHASPQPASVPPPQNGPYPQQCMMTQNQANPSGWSFYGHPSM 109
sp|Q04215|YM13A_YEAST       SSAVPENHHHASPQAAQVPLPQNGPYPQQRMMNTQQANISGWPVYGHPSL 109
tr|B3LGB3|B3LGB3_YEAS1      SAAVPENHHHASPQAAQVPLPQNGPYPQQRMMTPQQANISGWPVYGHPSL 109
tr|A6ZMW2|A6ZMW2_YEAS7      SSAVPENPHHASPQPASVPPPQNGPYPQQCMMTQNQANPSGWSFYGHPSM 109
sp|Q12391|YN11A_YEAST       SSAVPENPHHASPQTAQSHSPQNGPYQQQCMMTQNQANPSGWSFYGRPSM 109
tr|Q8TG21|Q8TG21_LACKL      SSAVPENAHHASPHTAQAPLPQNGPYSQQCMMTPNQANPSGWSVYGHPYM 109
tr|H0GRI7|H0GRI7_SACCK      SSAVPDNHPRAFPQPAS--------HSQHSMMTPSQTTTFGRTFYGHPST 98
tr|J6EC84|J6EC84_SACK1      SSAVPDNHPRAFPQPAS--------HSQRSMTTPSQTTTFGRTFYGHPST 98
Ty2-917                     TSAVPENHHHVSPQPASVPPPQNGQYQQHGMMTPNKAMASNWAHYQQPSM 109
tr|A6ZSJ3|A6ZSJ3_YEAS7      TSTVPENHHHVSPQPASVPPPQNGQYQQHGMMTPNKAMASNWAHYQRPSM 149
sp|Q12439|YO21A_YEAST       TSAVPENHHHVSPQPASVPPPQNGQYQQHGMMTPNKAMASNWAHYQQPSM 109
tr|E7QAW3|E7QAW3_YEASB      TSAVPENHHHVSPQPASVPPPQNGQYQQHGMMTPNKAMASNWAHYQRPSM 110
tr|H0GQJ0|H0GQJ0_SACCK      TSAVPENHHHVSPQPASVPPPQNGQYQQHGMMTPNKAMASNWAHYQQPSM 110
tr|E7KGD1|E7KGD1_YEASA      TSAVPENHHHVSPQPASVPPPQNGQYQQHGMMTPNKAMASNWAHYQQPSM 109
                            :::**:*  :. *:.*.        : *: * . .::   . . * :*  

tr|E7QAR3|E7QAR3_YEASB      IPYTPYQMSPMYFPPGPQSQFPQYPSSVGTPLSTPSPESGNTFTDSSSAD 159
tr|E7M1V0|E7M1V0_YEASV      IPYTPYQMSPMYFPPGPQSQFPQYPSSVGTPLSTPSPESGNTFTDSSSAG 159
sp|P08405|TY1A_YEASX        IPYTPYQMSPMYFPPGPQSQFPQYPSSVGTPLSTPSPESGNTFTDSSSAD 159
sp|Q04215|YM13A_YEAST       MPYPPYQMSPMYAPPGAQSQFTQYPQYVGTHLNTPSPESGNSFPDSSSAK 159
tr|B3LGB3|B3LGB3_YEAS1      MPYPPYQMSPMYAPPGAQSQFTQYPQYVGTHLNTPSPESGNSFPDSSSAK 159
tr|A6ZMW2|A6ZMW2_YEAS7      IPYTPYQMSPMYFPPGPQSQFPQYPSSVGTPLSTPSPESGNSFPDSSSAK 159
sp|Q12391|YN11A_YEAST       IPYTPYQMSPMYFPPGPHSQFPQYPSSVGTPLSTPSPESGNTFTDSSSAD 159
tr|Q8TG21|Q8TG21_LACKL      MPYTPYQMSPMYYPPGSQQQYPQYTSGVGTPLSTPSPESSNTPTGPPSAK 159
tr|H0GRI7|H0GRI7_SACCK      MPYSPYQMSPMYFPSGTQALILQYPPSFGSPLNAPSPES----------- 137
tr|J6EC84|J6EC84_SACK1      MPYSPYQMSPMYFPSGTQALFLQYPPSFGSPLNAPSPES----------- 137
Ty2-917                     MTCSHYQTSPAYYQPDPHYPLPQYIP----PLSTSSPDPIDLKNQHSEIP 155
tr|A6ZSJ3|A6ZSJ3_YEAS7      MTYSHYQTSPAYYQPDPHYPLPQYIP----PLSTSSPDPIDLKNQHSEIP 195
sp|Q12439|YO21A_YEAST       MTCSHYQTSPAYYQPDPHYPLPQYIP----PLSTSSPDPIGSQDQHSEVP 155
tr|E7QAW3|E7QAW3_YEASB      MTYSNYQTSPAYYQPDPHYPLPQYIP----PLSTSSPDPIDLKNQHSEIP 156
tr|H0GQJ0|H0GQJ0_SACCK      MTCSHYQTSPAYYQPDXHYPLPQYIP----PLSTSSPDPIDSQNQHSEVP 156
tr|E7KGD1|E7KGD1_YEASA      MTCSHYQTSPAYYQPDPHYPLPQYIP----PLSTSSPDPIDSQDQHSEVP 155
                            :. . ** ** *  .. :    **       *.:.**:.           

tr|E7QAR3|E7QAR3_YEASB      SDMTSTKKYVRPPPMLTSPNDFPNWVKTYIKFLQNSNLGGIIPTVNGKPV 209
tr|E7M1V0|E7M1V0_YEASV      SDMTSTKKYVRPPPMLTSPNDFPNWVKTYIKFLQNSNLGGIIPTVNGKPV 209
sp|P08405|TY1A_YEASX        SDMTSTKKYVRPPPMLTSPNDFPNWVKTYIKFLQNSNLGGIIPTVNGKPV 209
sp|Q04215|YM13A_YEAST       SNMTSTNQHVRPPPILTSPNDFLNWVKIYIKFLQNSNLGDIIPTATRKAV 209
tr|B3LGB3|B3LGB3_YEAS1      SNMTSTNQHVRPPPILTSPNDFLNWVKIYIKFLQNSNLGDIIPTATRKAV 209
tr|A6ZMW2|A6ZMW2_YEAS7      SNMTSTNQHVRPPPILTSPNDFLNWVKIYIKFLQNSNLGDIIPTATRKAV 209
sp|Q12391|YN11A_YEAST       SDMTSTKKYVRPPPMLTSPNDFLNWVKTYIKFLQNSNLGDIIPTATRKAV 209
tr|Q8TG21|Q8TG21_LACKL      SNMTPVNKSVRPPPFLTSSSEFLIWVRNYIKFLQNSNLGDIIPKTNGKAT 209
tr|H0GRI7|H0GRI7_SACCK      -DTTLTYNPVRAPPILTSAKDFLNWVRFYIKFLQNSNLGDILPSATEKAV 186
tr|J6EC84|J6EC84_SACK1      -DTTLTYNPVRPPPILTSAKDFLNWVRFYIKFLQNSNLGDILPSATEKAV 186
Ty2-917                     QAKTKVGNNVLPPHTLTSEENFSTWVKFYIRRLKNSNLGDIIPNDQGEIK 205
tr|A6ZSJ3|A6ZSJ3_YEAS7      QAKTKVGNNVLPPHTLTSEENFSTWVKFYIRFLKNSNLGDIIPNDQGEIK 245
sp|Q12439|YO21A_YEAST       QAKTKVRNNVLPPHTLTSEENFSTWVKFYIRFLKNSNLGDIIPNDQGEIK 205
tr|E7QAW3|E7QAW3_YEASB      QAKTKVGNNVLPPHTLTSEENFSTWVKFYIRFLKNSNLGDIIPNDQGEIK 206
tr|H0GQJ0|H0GQJ0_SACCK      QAKTKVRNNVLPPHTLTSEENFSTWVKFYIRFLKNSNLGDIIPNDQGEIK 206
tr|E7KGD1|E7KGD1_YEASA      QAKTKVRNNVLPPHTLTSEENFSTWVKFYIRFLKNSNLGDIIPNDQGEIK 205
                               * . : * .*  *** .:*  **: **: *:*****.*:*.   :  

tr|E7QAR3|E7QAR3_YEASB      RQITDDELTFLYNTFQIFAPSQFLPTWVKDILSVDYTDIMKILSKSIEKM 259
tr|E7M1V0|E7M1V0_YEASV      RQITDDELTFLYNTFQIFAPSQFLPTWVKDILSVDYTDIMKILSKSIEKM 259
sp|P08405|TY1A_YEASX        RQITDDELTFLYNTFQIFAPSQFLPTWVKDILSVDYTDIMKILSKSIEKM 259
sp|Q04215|YM13A_YEAST       RQMTDDELTFLCHTFQLFAPSQFLPPWVKDILSVDYTDIMKILSKSINKM 259
tr|B3LGB3|B3LGB3_YEAS1      RQMTDDELTFLCHTFQLFALSQFLPTWVKDILSVDYTDIMKILSKSINKM 259
tr|A6ZMW2|A6ZMW2_YEAS7      RQMTDDELTFLCHTFQLFAPSQFLPPWVKDILSVDYTDIMKILSKSINKM 259
sp|Q12391|YN11A_YEAST       RQMTDDELTFLCHTFQLFAPSQFLPTWVKDILSADYTDIMKILSKSINKM 259
tr|Q8TG21|Q8TG21_LACKL      RQMTYDEHTFLYNTFQTFAPSQFLPTWVKDILSVDYTDIMKILTKSMEKM 259
tr|H0GRI7|H0GRI7_SACCK      RQMTNEEHAFLYNTFRVFAPLQFLPIWVKEILYNDYTDIMKIISKSMERM 236
tr|J6EC84|J6EC84_SACK1      RQMTNEEHAFLYNTFRVFAPLQFLPIWVKQILYNDYTDIMKILSKSMERM 236
Ty2-917                     RQMTYEEHAYIYNTFQAFAPFHLLPTWVKQILEINYADILTVLCKSVSKM 255
tr|A6ZSJ3|A6ZSJ3_YEAS7      RQMTYEEHAYIYNTFQAFAPFHLLPTWVKQILEINYADILTALCKSVSEM 295
sp|Q12439|YO21A_YEAST       RQMTYEEHAYIYNTFQAFAPFHLLPTWVKQILEINYSDILTVLCKSVSKM 255
tr|E7QAW3|E7QAW3_YEASB      RQMTYEEHAYIYNTFQAFAPFHLLPTWVKQILEINYXDILTVLCKSVSKM 256
tr|H0GQJ0|H0GQJ0_SACCK      RQMTYEEHAYIYNTFQAFAPFHLLPTWVKQILEINYSDILTVLCKSVSKM 256
tr|E7KGD1|E7KGD1_YEASA      RQMTYEEHAYIYNTFQAFAPFHLLPTWVKQILEINYSDILTVLCKSVSKM 255
                            **:* :* ::: :**: **  ::** ***:**  :* **:. : **:..*

tr|E7QAR3|E7QAR3_YEASB      QSDTQEANDIVTLANLQYNGSTPADAFETKVTNIIDRLNNNGIHINXKVA 309
tr|E7M1V0|E7M1V0_YEASV      QSDTQEANDIVTLANLQYNGSTPADAFETKVTNIIDRLNNNGIHINNKVA 309
sp|P08405|TY1A_YEASX        QSDTQEANDIVTLANLQYNGSTPADAFETKVTNIIDRLNNNGIHINNKVA 309
sp|Q04215|YM13A_YEAST       QSDTQEVNDITTLATLHYNGSTPADAFEAEVTNILDRLNNNGIPINNKVA 309
tr|B3LGB3|B3LGB3_YEAS1      QSDTQEVNDITTLANLHYNGSTPADAFEAEVTNILDRLKNNGIPINNKVA 309
tr|A6ZMW2|A6ZMW2_YEAS7      QSDTQEVNDITTLATLHYNGSTPADAFEAEVTNILDRLNNNGIPINNKVA 309
sp|Q12391|YN11A_YEAST       QSDTQEVNDITTLATLHYNGSTPADAFEAEVTNILDRLNNNGIPINNKVA 309
tr|Q8TG21|Q8TG21_LACKL      QSDNQEVNDYITLANLQYDGSIPADMFETQVINTIDRLRDSGLHINDKLA 309
tr|H0GRI7|H0GRI7_SACCK      QFDTQEVTDLMALTTLKYNGSTRVDTFETTVTNIIERLNNSGININDKVA 286
tr|J6EC84|J6EC84_SACK1      QFDTQEVTDLVALTTLKYNGSTPVDTFETTVTNIIERLNNSGININDKVA 286
Ty2-917                     QTNNQELKDWIALANLEYDGSTSADTFEITVSTIIQRLKENNINVSDRLA 305
tr|A6ZSJ3|A6ZSJ3_YEAS7      QTNNQELKDWIALANLEYDGSTSADTFEITVSTIIQRLKENNINVSDRLG 345
sp|Q12439|YO21A_YEAST       QTNNQELKDWIALANLEYNGSTSADTFEITVSTIIQRLKENNINVSDRLA 305
tr|E7QAW3|E7QAW3_YEASB      QTNNQELKDWIALANLEYDGSTSADTFEITVSTIIQRLKENNINVSDRLA 306
tr|H0GQJ0|H0GQJ0_SACCK      QTNNQELKDWIALANLEYDGSTSADTFEITVSTIIQRLKENNINVSDRLX 306
tr|E7KGD1|E7KGD1_YEASA      QTNNQELKDWIALANLEYNGSTSADTFEITVSTIIQRLKENNINVSDRLA 305
                            * :.** .*  :*:.*.*:**  .* **  * . ::**.:..: :. :: 

tr|E7QAR3|E7QAR3_YEASB      CQLIMRGLSGEYKFLRYTRHRHLNMTVAELFLDIHAIYEEQQGSRNSKPN 359
tr|E7M1V0|E7M1V0_YEASV      CQLIMRGLSGEYKFLRYTRHRHLNMTVAELFLDIHAIYEEQQGSRNSKPN 359
sp|P08405|TY1A_YEASX        CQLIMRGLSGEYKFLRYTRHRHLNMTVAELFLDIHAIYEEQQGSRNSKPN 359
sp|Q04215|YM13A_YEAST       CQFIMRGLSGEYKFLRYARHRCIHMTVADLFSDIHSMYEEQQESKRNKST 359
tr|B3LGB3|B3LGB3_YEAS1      CQFIMRGLSGEYKFLRYARHRYIHMTVADLFSDIHSMYEEQQESKRNKST 359
tr|A6ZMW2|A6ZMW2_YEAS7      CQFIMRGLSGEYKFLRYARHRCIHMTVADLFSDIHSMYEEQQESKRNKST 359
sp|Q12391|YN11A_YEAST       CQFIMRGLSGEYKFLRYARHRYIHMTVADLFSDIHSMYEEQQESKRNKST 359
tr|Q8TG21|Q8TG21_LACKL      CKLIRRGLSGEYRFLRYARHRHLNMTVTELFMDIHAIYEEQQETRYNKPT 359
tr|H0GRI7|H0GRI7_SACCK      CQLILKGLSGEYKYVLSMSHCRKNRAASDLFSDIHAVYDNQQYSKQSELT 336
tr|J6EC84|J6EC84_SACK1      CQLILKGLSGEYKYVRSTSHCRKNRTVSDLFSDIHAVYDNQQYSKQSELT 336
Ty2-917                     CQLILKGLSGDFKYLRNQYRTKTNMKLSQLFAEIQLIYDENKIMNLNKPS 355
tr|A6ZSJ3|A6ZSJ3_YEAS7      CQLILKGLSGDFKYLRNQYRTKTNMKLSQLFAEIQLIYDENKIMNLNKPS 395
sp|Q12439|YO21A_YEAST       CQLILKGLSGDFKYLRNQYRTKTNMKLSQLFAEIQLIYDENKIMNLNKPS 355
tr|E7QAW3|E7QAW3_YEASB      CQLILKGLSGDFKYLRNQYRTKTNMKLSQLFAEIQLIYDENKIMNLNKPS 356
tr|H0GQJ0|H0GQJ0_SACCK      CQLILKGLSGDFKYLRNQYRTKTNMKLSQLFAEIQLIYDENKIMNLNKPS 356
tr|E7KGD1|E7KGD1_YEASA      CQLILKGLSGDFKYLRNQYRTKTNMKLSQLFAEIQLIYDENKIMNLNKPS 355
                            *::* :****:::::    :   :   ::** :*: :*::::  . .: .

tr|E7QAR3|E7QAR3_YEASB      YRRNPSDEKNDSRSYTNTTKPKVIARNPX-----KNK------------- 391
tr|E7M1V0|E7M1V0_YEASV      YRRNXSDEKNDSXSYTNTTKPKVIARNPQKTNNSKSKTARAHKCIHI--- 406
sp|P08405|TY1A_YEASX        YRRNPSDEKNDSRSYTNTTKPKVIARNPQKTNNSKSKTARAHNVSTSNNS 409
sp|Q04215|YM13A_YEAST       HRRSPSDEKKDSRTYTNTTKPKSITRNSQKPNNSQSRTARAHNVSTFNNS 409
tr|B3LGB3|B3LGB3_YEAS1      YRRSPSDEKKDSRTYTNTTKPKSITRNSQKPNNSQSRTARAHNVSTSNNF 409
tr|A6ZMW2|A6ZMW2_YEAS7      YRRSPSDEKKDSRTYTNTTKPKSITRNSQKPNNSQSRTARAHNVSTFNNS 409
sp|Q12391|YN11A_YEAST       YRRNPSDEKKDSRTYTNTTKPKSITRNSQKPNNSQSRTARAHNVSTSNNS 409
tr|Q8TG21|Q8TG21_LACKL      YSKNPSDKRNTSRAFTNTNKAKTVTRNPQKTSNSKSRTVKTNNVSTSHNS 409
tr|H0GRI7|H0GRI7_SACCK      CTKNRSHCKNASRSTSTTPNTNVVTRSSRTTNTSKSRKTKARNSARSRSD 386
tr|J6EC84|J6EC84_SACK1      YTKNRSHCKNASRSTSTTPNTNVVTRSSRTTNTSKSRKTKARNSARSRSD 386
Ty2-917                     QYKQHSEYKNVSRTSPNTTNTKVTTRNYQRTNSSKPRAAKAHNIATSSKF 405
tr|A6ZSJ3|A6ZSJ3_YEAS7      HSKQHSEYRNFSRTSPNTTNTKVTTRNYHRTNNSKPRAAKAHNIATSSKF 445
sp|Q12439|YO21A_YEAST       QYKQHSEYKNVSRTSPNTTNTKVTTRNYHRTNSSKPRAAKAHNIATSSKF 405
tr|E7QAW3|E7QAW3_YEASB      QYKQHSEYKNS--------------------------------------F 368
tr|H0GQJ0|H0GQJ0_SACCK      QYKQHSEYKKC--------------------------------------F 368
tr|E7KGD1|E7KGD1_YEASA      QYKQHSEYKNS--------------------------------------F 367
                              :. *. ::                                        

tr|E7QAR3|E7QAR3_YEASB      --------------------------------------------------
tr|E7M1V0|E7M1V0_YEASV      --------------------------------------------------
sp|P08405|TY1A_YEASX        PSTDNDSISKSTTEPIQLNNKHDLHLRPETY------------------- 440
sp|Q04215|YM13A_YEAST       PGPDNDLIRGSTTEPIQLKNTHDLHLRPGTY------------------- 440
tr|B3LGB3|B3LGB3_YEAS1      PGPDNDLIRGSTTEPIQLKNKHDLHLRPGTY------------------- 440
tr|A6ZMW2|A6ZMW2_YEAS7      PGPDNDLIRGSTTEPIQLKNTHDLHLRPGTY------------------- 440
sp|Q12391|YN11A_YEAST       SGPDNDLIRGSTTEPIQLKNKHDLHLRPGTY------------------- 440
tr|Q8TG21|Q8TG21_LACKL      FDENNDSINESPDQTIYLNNQYDLHLRPETY------------------- 440
tr|H0GRI7|H0GRI7_SACCK      PSANDVSADVPSVQIIHLNNTIGIKLRPAEPEMNHNDPSNDELPDHFLID 436
tr|J6EC84|J6EC84_SACK1      PSANDVSADVPSVQIIHLNNTIGIKLRPAEPEMNHNDPSNDELPDHFLID 436
Ty2-917                     SRVNNDHINESTVSSQYLSDDNELSLRPATERI----------------- 438
tr|A6ZSJ3|A6ZSJ3_YEAS7      SRVNNDHINESTVSLQHLSDDNELSLMPATERI----------------- 478
sp|Q12439|YO21A_YEAST       SRVNNDHINESTVSSQYLSDDNELSLRPATERI----------------- 438
tr|E7QAW3|E7QAW3_YEASB      SHISKHD------------------------------------------- 375
tr|H0GQJ0|H0GQJ0_SACCK      SHISKHD------------------------------------------- 375
tr|E7KGD1|E7KGD1_YEASA      SHISKHD------------------------------------------- 374
                                                                              

tr|E7QAR3|E7QAR3_YEASB      -----------------------------------------
tr|E7M1V0|E7M1V0_YEASV      -----------------------------------------
sp|P08405|TY1A_YEASX        -----------------------------------------
sp|Q04215|YM13A_YEAST       -----------------------------------------
tr|B3LGB3|B3LGB3_YEAS1      -----------------------------------------
tr|A6ZMW2|A6ZMW2_YEAS7      -----------------------------------------
sp|Q12391|YN11A_YEAST       -----------------------------------------
tr|Q8TG21|Q8TG21_LACKL      -----------------------------------------
tr|H0GRI7|H0GRI7_SACCK      SVASQTVTRNDSTIKEHTQTSLSFDSSDVWPRKCSNHSRIF 477
tr|J6EC84|J6EC84_SACK1      SVASQTVTRNDSTIKD-TQTSLSFDSSNVWPRKCSNHSRIF 476
Ty2-917                     -----------------------------------------
tr|A6ZSJ3|A6ZSJ3_YEAS7      -----------------------------------------
sp|Q12439|YO21A_YEAST       -----------------------------------------
tr|E7QAW3|E7QAW3_YEASB      -----------------------------------------
tr|H0GQJ0|H0GQJ0_SACCK      -----------------------------------------
tr|E7KGD1|E7KGD1_YEASA      -----------------------------------------
                                                                     
